# Supplementary material for: Type I Interferon-Induced TMEM106A Blocks Attachment of EV-A71 Virus by Interacting With the Membrane Protein SCARB2
Source: Front Immunol. 2022 Mar 11;13:817835. doi: 10.3389/fimmu.2022.817835 (PMC8963425; doi:10.3389/fimmu.2022.817835)
Supplement: Supplementary file 1 [file DataSheet_1.xlsx]

## Sheet: Fig.1（A)  IFN+
Assessment of endogenous TMEM106A mRNA level and the changes after treatent of IFN for 12 hours in different cell lines by RT-qPCR. The mRNA level of TMEM106A was normalized to that of GAPDH in the different RNA samples. The normalized data in 293A cell line was set as 1
1st	Cell Type		293A		293A-SCARB2		RD		Vero		Jurkat		DLD1		HepG2		PBMC		Hela		A549
			IFN-	IFN+ 12h	IFN-	IFN+ 12h	IFN-	IFN+ 12h	IFN-	IFN+ 12h	IFN-	IFN+ 12h	IFN-	IFN+ 12h	IFN-	IFN+ 12h	IFN-	IFN+ 12h	IFN-	IFN+ 12h	IFN-	IFN+ 12h
	TMEM106A	1	26.48	24.94	25.7	25.05	24.94	24.62	25.74	24.06	24.62	24.23	26.18	26.28	26.2	25.68	26.33	25.28
		2	26.8	24.92	26.21	25	24.92	24.65	25.98	24.03	24.63	24.24	26.14	26.32	26.15	25.65	26.44	25.49
		mean of Ct	26.64	24.93	25.955	25.025	24.93	24.635	25.86	24.045	24.625	24.235	26.16	26.3	26.175	25.665	26.385	25.385
	GAPDH	1	19.06	18.85	19.03	19.29	19.12	19.22	21.14	20.86	17.66	17.96	20.01	20.66	18.81	18.84	19.98	19.61
		2	19.01	18.95	19.02	19.27	19.05	19.31	21.11	20.91	17.75	17.87	20.04	20.73	18.75	18.84	19.95	19.72
		mean of Ct	19.035	18.9	19.025	19.28	19.085	19.265	21.125	20.885	17.705	17.915	20.025	20.695	18.78	18.84	19.965	19.665
		ΔCt	7.605	6.03	6.93	5.745	5.845	5.37	4.735	3.16	6.92	6.32	6.135	5.605	7.395	6.825	6.42	5.72
	Expression of TMEM106A	2^-ΔCt	0.0051365	0.0153034	0.00820091	0.0186459	0.0173972	0.0241807	0.0375511	0.111878	0.00825795	0.0125167	0.0142292	0.020546	0.00594132	0.00882003	0.0116785	0.0189718
	Relative expression of TMEM106A		1	2.97732	1.59551	3.6276	3.38467	4.70442	7.30567	21.7662	1.60661	2.43516	2.76833	3.99727	1.1559	1.71596	2.27208	3.69101
2nd	Cell Type		293A		293A-SCARB2		RD		Vero		Jurkat		DLD1		HepG2		PBMC		Hela		A549
			IFN-	IFN+ 12h	IFN-	IFN+ 12h	IFN-	IFN+ 12h	IFN-	IFN+ 12h	IFN-	IFN+ 12h	IFN-	IFN+ 12h	IFN-	IFN+ 12h	IFN-	IFN+ 12h	IFN-	IFN+ 12h	IFN-	IFN+ 12h
	TMEM106A	1	29.87	26.52	29.74	26.07	27.96	26.96	27.64	26.23	26.32	25.88	27.9	26.28	28.44	28.1	27.62	27.1	29.18	29.31	28.13	26.67
		2	29.67	26.53	29.58	26.03	27.9	26.94	27.44	26.21	26.26	25.92	27.79	26.22	28.12	28.08	27.67	27.08	29.51	29.4	28.07	26.55
		mean of Ct	29.77	26.525	29.66	26.05	27.93	26.95	27.54	26.22	26.29	25.9	27.845	26.25	28.28	28.09	27.645	27.09	29.345	29.355	28.1	26.61
	GAPDH	1	20.88	18.76	20.87	18.19	20.35	20.1	21.55	21.09	19.13	19.04	19.53	19.46	20.11	20.58	19.33	19.88	19.2	19.81	19.54	19.17
		2	20.69	18.71	21.22	18.68	20.3	20.03	21.71	21.84	19.19	18.99	19.61	19.42	20.27	20.81	19.43	19.91	19.04	20.05	19.42	19.01
		mean of Ct	20.785	18.735	21.045	18.435	20.325	20.065	21.63	21.465	19.16	19.015	19.57	19.44	20.19	20.695	19.38	19.895	19.12	19.93	19.48	19.09
		ΔCt	8.985	7.79	8.615	7.615	7.605	6.885	5.91	4.755	7.13	6.885	8.275	6.81	8.09	7.395	8.265	7.195	10.225	9.425	8.62	7.52
	Expression of TMEM106A	2^-ΔCt	0.00197354	0.00451831	0.00255051	0.00510101	0.0051365	0.00846074	0.0166308	0.0370341	0.00713931	0.00846074	0.00322832	0.00891222	0.00367001	0.00594132	0.00325078	0.00682479	0.000835542	0.00145476	0.00254168	0.00544822
	Relative expression of TMEM106A		1	2.29356	1.29467	2.58935	2.60736	4.29479	8.44202	18.7991	3.62401	4.29479	1.63874	4.52397	1.86295	3.0159	1.65014	3.46436	0.424133	0.738458	1.29019	2.76559
3rd	Cell Type		293A		293A-SCARB2		RD		Vero		Jurkat		DLD1		HepG2		PBMC		Hela		A549
			IFN-	IFN+ 12h	IFN-	IFN+ 12h	IFN-	IFN+ 12h	IFN-	IFN+ 12h	IFN-	IFN+ 12h	IFN-	IFN+ 12h	IFN-	IFN+ 12h	IFN-	IFN+ 12h	IFN-	IFN+ 12h	IFN-	IFN+ 12h
	TMEM106A	1	27.99	25.8	28.67	25.95	27.8	26.04	26.16	24.68	26.09	25.06			28.46	26.69			26.97	25.97	27.07	25.15
		2	28.05	25.78	29.01	25.91	27.92	26.05	26.28	24.66	26.14	25.01			28.33	26.53			27.05	25.92	27.08	25.08
		mean of Ct	28.02	25.79	28.84	25.93	27.86	26.045	26.22	24.67	26.115	25.035			28.395	26.61			27.01	25.945	27.075	25.115
	GAPDH	1	20.88	20.53	20.85	20.37	20.35	20.2	21.83	21.8	19.15	19.53			19.14	19.45			19.17	19.01	19.28	19.25
		2	20.69	20.55	20.71	20.32	20.3	20.23	22.08	21.86	19.16	19.52			19.11	19.48			18.9	19.07	19.12	19.2
		mean of Ct	20.785	20.54	20.78	20.345	20.325	20.215	21.955	21.83	19.155	19.525			19.125	19.465			19.035	19.04	19.2	19.225
			7.235	5.25	8.06	5.585	7.535	5.83	4.265	2.84	6.96	5.51			9.27	7.145			7.975	6.905	7.875	5.89
	Expression of TMEM106A	ΔCt	0.00663816	0.026278	0.00374713	0.0208328	0.00539186	0.017579	0.0520124	0.139661	0.00803214	0.0219445			0.00161976	0.00706546			0.00397453	0.00834426	0.0042598	0.0168629
	Relative expression of TMEM106A	2^-ΔCt	1	3.95872	0.564496	3.13841	0.812272	2.64824	7.83556	21.0396	1.21002	3.30588			0.244014	1.0644			0.598754	1.25704	0.641729	2.54036
	Cell Type		293A		293A-SCARB2		RD		Vero		Jurkat		DLD1		HepG2		PBMC		Hela		A549
			IFN-	IFN+ 12h	IFN-	IFN+ 12h	IFN-	IFN+ 12h	IFN-	IFN+ 12h	IFN-	IFN+ 12h			IFN-	IFN+ 12h			IFN-	IFN+ 12h	IFN-	IFN+ 12h
		1st	1	2.97732	1.59551	3.6276	3.38467	4.70442	7.30567	21.7662	1.60661	2.43516	2.76833	3.99727	1.1559	1.71596	2.27208	3.69101
		2nd	1	2.29356	1.29467	2.58935	2.60736	4.29479	8.44202	18.7991	3.62401	4.29479	1.63874	4.52397	1.86295	3.0159	1.65014	3.46436	0.424133	0.738458	1.29019	2.76559
		3rd	1	3.95872	0.564496	3.13841	0.812272	2.64824	7.83556	21.0396	1.21002	3.30588			0.244014	1.0644			0.598754	1.25704	0.641729	2.54036
	TTEST	p-value		0.012675		0.0101074		0.177404		0.000183551		0.262825		0.0808051		0.317874		0.0394544		0.21747		0.0389893
				*		*				*								*				*

## Sheet: Fig.1(B) 
Cells from the 293A-SCARB2 or Vero lines were stimulated with IFN-α2b (1000 IU/ml) for 0 h, 4 h, 6 h, 8 h, 12 h and 18 h, and assessed for TMEM106A RNA expression by RT-qPCR. TMEM106A mRNA level was normalized according to GAPDH mRNA level. The results are expressed as fold change relatively to the levels in unstimulated cells (0 h) set as 1.
1st	293ASCARB2 Cell - IFN Treated								Vero Cell - IFN Treated
			0	4h	8h	12h	18h		Ct		0	4h	8h	12h	18h
	TMEM106A	1	24.45	25.69	24.46	26.77	26.53		TMEM106A	1	24.75	24.65	24.69	24.56	24.21
		2	24.48	25.62	21.22	26.9	26.6			2	26.66	24.69	24.79	24.81	24.44
		3	24.45	25.7	24.03	26.53	26.83			3	24.85	24.73	24.65	24.66
		mean of Ct	24.46	25.67	23.2367	26.7333	26.6533			mean of Ct	24.8	24.69	24.71	24.6767	24.325
	GAPDH	1	23.32	25.68	23.49	27.33	27.67		GAPDH	1	24.96	26.46	25.41	26.51	26.19
		2	23.05	25.54	23.54	27.58	27.59			2	24.83	26.2	25.3	26.56	26.01
		3	23.14	25.53	23.51	27.31				3	25.09	26.05	25.56	26.67
		mean of Ct	23.17	25.5833	23.5133	27.4067	27.63			mean of Ct	24.96	26.2367	25.4233	26.58	26.1
		ΔCt	1.29	0.0866667	-0.276667	-0.673333	-0.976667			ΔCt	-0.16	-1.54667	-0.713333	-1.90333	-1.775
	Expression of TMEM106A	2^-ΔCt	0.408951	0.941696	1.21139	1.59475	1.96791		Expression of TMEM106A	2^-ΔCt	1.11729	2.92141	1.63959	3.74076	3.42238
	Relative expression of TMEM106A		1	2.30271	2.9622	3.89962	4.8121		Relative expression of TMEM106A		1	2.61474	1.46747	3.34808	3.06312
2nd	293ASCARB2 Cell - IFN Treated								Vero Cell - IFN Treated
			0	4h	8h	12h	18h		Ct		0	4h	8h	12h	18h
	TMEM106A	1	24.75	24.57	23.84	23.01	24.13		TMEM106A	1	23.64	23.7	22.81	21.94	21.53
		2	24.84	24.54	23.77	22.98	24.05			2	23.85	23.9	22.78	21.97	21.67
		3								3
		mean of Ct	24.795	24.555	23.805	22.995	24.09			mean of Ct	23.64	23.8	22.795	21.955	21.6
	GAPDH	1	20.06	20.16	20.19	20.18	20.16		GAPDH	1	20.54	21.23	21.08	20.52	20.14
		2	20.03	20.17	20.2	20.23	20.19			2	20.55	21.21	21.04	20.61	20.01
		3								3
		mean of Ct	20.045	20.165	20.195	20.205	20.175			mean of Ct	20.545	21.22	21.06	20.565	20.075
		ΔCt	4.75	4.39	3.61	2.79	3.915			ΔCt	3.095	2.58	1.735	1.39	1.525
	Expression of TMEM106A	2^-ΔCt	0.0371627	0.0476956	0.0818996	0.144586	0.066293		Expression of TMEM106A	2^-ΔCt	0.117034	0.167241	0.300409	0.381565	0.34748
	Relative expression of TMEM106A		1	1.28343	2.20381	3.89062	1.78386		Relative expression of TMEM106A		1	1.42899	2.56685	3.26029	2.96905
3rd	293ASCARB2 Cell - IFN Treated								Vero Cell - IFN Treated
			0	4h	8h	12h	18h		Ct		0	4h	8h	12h	18h
	TMEM106A	1	25.77	24.38	24.01	23.97	23.68		TMEM106A	1	23.53	22.39	21.69	21.29	21,04
		2	25.79	24.31	24.03	23.98	23.65			2	23.51	22.63	21.58	21.38	21.09
		3	25.77	24.38	24.03	24.01	23.6			3	23.58	22.47	21.61	21.4	21.01
		mean of Ct	25.7767	24.3567	24.0233	23.9867	23.6433			mean of Ct	23.555	22.43	21.65	21.345	21.01
	GAPDH	1	20.88	20.57	20.36	20.6	20.58		GAPDH	1	21.26	21.26	20.38	20.78	20.39
		2	20.69	20.32	20.51	20.57	20.71			2	21.27	21.17	20.37	20.81	20.27
		3	20.8	20.56	20.5	20.59	20.68			3	21.31	21.28	20.24	20.87	20.32
		mean of Ct	20.79	20.4833	20.4567	20.5867	20.6567			mean of Ct	21.28	21.2367	20.33	20.82	20.3267
		ΔCt	4.98667	3.87333	3.56667	3.4	2.98667			ΔCt	2.275	1.19333	1.32	0.525	0.683333
	Expression of TMEM106A	2^-ΔCt	0.0315402	0.0682355	0.0843969	0.0947323	0.126161		Expression of TMEM106A	2^-ΔCt	0.206613	0.437291	0.400535	0.694959	0.622725
	Relative expression of TMEM106A		1	2.16345	2.67586	3.00355	4		Relative expression of TMEM106A		1	2.11648	1.93858	3.36359	3.01397
		293A-SCARB2			p-value	Vero
	0h	1	1	1		1	1	1
	4h	2.30271	1.28343	2.16345	0.0453641	2.61474	1.42899	2.11648
	8h	2.9622	2.20381	2.67586	0.00187283	1.46747	2.56685	1.93858
	12h	3.89962	3.89062	3.00355	0.000943801	3.34808	3.26029	3.36359
	18h	4.8121	1.88386	4	0.0424243	3.06312	2.96905	3.01397

## Sheet: Fig.1(C)
(C) Cells from the 293A-SCARB2 or Vero lines were stimulated with IFN-α2b as in (B) and assessed for ISG54 mRNA level by RT-qPCR.
1st	293ASCARB2 Cell - IFN Treated							Vero Cell - IFN Treated
	Ct		0	4h	12h	18h		Ct		0	4h	12h	18h
	ISG54	1	31	26.31	24.93	27.01		ISG54	1	29.09	23.69	26.41	26.38
		2	31.07	26.12	24.94	27.15			2	29.24	23.67	26.37	26.58
		3	31.19	26.37	24.94	27.12			3	29.32	23.83	26.38	26.65
		mean of Ct	31.0867	26.2667	24.9367	27.0933			mean of Ct	29.2167	23.73	26.3867	26.5367
	GAPDH	1	20.87	20.81	20.19	20.89		GAPDH	1	21.83	21.8	21.99	21.65
		2	21.12	20.81	20.58	21.04			2	22.08	21.56	21.84	21.71
		3	21.15	20.96	20.54	20.82			3	22	21.67	21.97	21.63
		mean of Ct	21.0467	20.86	20.4367	20.9167			mean of Ct	21.97	21.6767	21.9333	21.6633
		ΔCt	10.04	5.40667	4.5	6.17667			ΔCt	7.24667	2.05333	4.45333	4.87333
	Expression of ISG54	2^-ΔCt	0.000949858	0.0235739	0.0441942	0.0138241		Expression of ISG54	2^-ΔCt	0.0065847	0.240927	0.0456471	0.0341178
	Relative expression of ISG54		1	24.8183	46.5271	14.5539		Relative expression of ISG54		1	36.5889	6.9323	5.18137
2nd	293ASCARB2 Cell - IFN Treated							Vero Cell - IFN Treated
			0	4h	12h	18h		Ct		0	4h	12h	18h
	ISG54	1	30.2	25.02	24.67	26.71		ISG54	1	29.8	26.68	28.12	27.67
		2	30.06	25.27	24.54	26.82			2	30.12	26.63	28.03	27.46
		3	30.12	25.1	24.64	26.79			3	30.18	26.64	28.24	27.65
		mean of Ct	30.1267	25.13	24.6167	26.7733			mean of Ct	30.0333	26.65	28.13	27.5933
	GAPDH	1	20.85	20.55	20.63	21.01		GAPDH	1	20.54	21.47	21.23	20.56
		2	20.71	20.87	20.55	20.97			2	20.41	21.67	21.18	20.49
		3	20.9	20.59	20.67	21.13			3	20.48	21.65	20.07	20.46
		mean of Ct	20.82	20.67	20.6167	21.0367			mean of Ct	20.4767	21.5967	20.8267	20.5033
		ΔCt	9.30667	4.46	4	5.73667			ΔCt	9.55667	5.05333	7.30333	7.09
	Expression of ISG54	2^-ΔCt	0.00157912	0.0454366	0.0625	0.0187539		Expression of ISG54	2^-ΔCt	0.00132787	0.0301158	0.00633108	0.00734002
	Relative expression of ISG54		1	28.7735	39.5791	11.8762		Relative expression of ISG54		1	22.6798	4.76783	5.52765
3rd	293ASCARB2 Cell - IFN Treated							Vero Cell - IFN Treated
			0	4h	12h	18h		Ct		0	4h	12h	18h
	ISG54	1	30.79	25.89	25.19	27.38		ISG54	1	28.42	23.18	26.75	26.03
		2	30.95	26	24.85	27.56			2	28.4	23.14	26.74	26.01
		3	30.83	25.83	24.96	27.43			3	28.4	23.11	26.82	26.01
		mean of Ct	30.8567	25.9067	25	27.4567			mean of Ct	28.4067	23.1433	26.77	26.0167
	GAPDH	1	20.88	20.57	20.36	21,17		GAPDH	1	20.35	20.12	21.1	20.37
		2	20.69	20.62	20.21	21.12			2	20.3	20.13	21.13	20.35
		3	20.72	20.59	20.37	21.03			3	20.33	20.18	21.12	20.31
		mean of Ct	20.7633	20.5933	20.3133	21.075			mean of Ct	20.3267	20.1433	21.1167	20.3433
		ΔCt	10.0933	5.31333	4.68667	6.38167			ΔCt	8.08	3	5.65333	5.67333
	Expression of ISG54	2^-ΔCt	0.000915385	0.0251494	0.0388305	0.011993		Expression of ISG54	2^-ΔCt	0.00369554	0.125	0.019869	0.0195955
	Relative expression of ISG54		1	27.4741	42.4198	13.1016		Relative expression of ISG54		1	33.8246	5.3765	5.30248
	293A-SCARB2			p-value	Vero
0h	1	1	1		1	1	1
4h	24.8183	28.7735	27.4741	2.36978e-05	36.5889	22.6798	33.8246
12h	46.5271	39.5791	42.4198	3.18901e-05	6.9323	4.76783	5.3765
18h	14.5539	11.8762	13.1016	9.53062e-05	5.18137	5.52765	5.30248

## Sheet: Fig.1(E)
TMEME106A mRNA knockdown in 293A-SCARB2 and Vero cells was achieved by transfection with the shRNA-encoding plasmid pSUPER-GFP-TMEM106A-shRNA. Knockdown efficiency, compared with the cells transfected with the control plasmid pSUPER-GFP (Ctrl), was assessed by RT-qPCR.
1st	293ASCARB2 Cell					1st	Vero Cell
			pCtrl	p106A-shRNA					pCtrl	p106A-shRNA
	TMEM106A	1	27.01	27.67			TMEM106A	1	25	26.92
		2	27.04	27.61				2	24.94	27.03
		3	26.97	27.58				3	25.01	27.07
		mean of Ct	27.0067	27.62				mean of Ct	24.9833	27.0067
	GAPDH	1	25.95	26.01			GAPDH	1	19.28	20.33
		2	25.88	24.8				2	19.52	19.89
		3	25.82	25.93				3	19.51	20.28
		mean of Ct	25.8833	25.58				mean of Ct	19.4367	20.1667
	Expression of TMEM106A	ΔCt	1.12333	2.04			Expression of TMEM106A	ΔCt	5.54667	6.84
		2^-ΔCt	0.459032	0.243164				2^-ΔCt	0.0213938	0.00872881
	Relative expression of TMEM106A		1	0.529732			Relative expression of TMEM106A		1	0.408007
			1	0.529732					1	0.408007
2nd	293ASCARB2 Cell					2nd	Vero Cell
			pCtrl	p106A-shRNA					pCtrl	p106A-shRNA
	TMEM106A	1	27.09	28.03			TMEM106A	1	26.5	27.95
		2	27.58	28.35				2	26.55	27.94
		3	27.58	28.12				3	26.63	27.79
		mean of Ct	27.4167	28.1667				mean of Ct	26.56	27.8933
	GAPDH	1	25.87	25.54			GAPDH	1	20.69	21.74
		2	26.01	25.39				2	20.67	21.68
		3	25.91	25.42				3	20.69	21.87
		mean of Ct	25.93	25.45				mean of Ct	20.6833	21.7633
		ΔCt	1.48667	2.71667				ΔCt	5.87667	6.13
	Expression of TMEM106A	2^-ΔCt	0.356836	0.152125			Expression of TMEM106A	2^-ΔCt	0.0170195	0.0142786
	Relative expression of TMEM106A		1	0.426317			Relative expression of TMEM106A		1	0.838956
			1	0.426317					1	0.838956
3rd	293ASCARB2 Cell					3rd	Vero Cell
			pCtrl	p106A-shRNA					pCtrl	p106A-shRNA
	TMEM106A	1	27.29	27.79			TMEM106A	1	22.99	23.04
		2	27.29	27.96				2	22.92	23.05
		3		27.73				3	22.97	23.04
		mean of Ct	27.29	27.8267				mean of Ct	22.96	23.0433
	GAPDH	1	25.95	25.98			GAPDH	1	19.68	18.86
		2	25.93	26.07				2	19.67	18.95
		3	25.87	25.93				3	19.69	18.9
		mean of Ct	25.9167	25.9933				mean of Ct	19.68	18.9033
		ΔCt	1.37333	1.83333				ΔCt	3.28	4.14
	Expression of TMEM106A	2^-ΔCt	0.385998	0.280616			Expression of TMEM106A	2^-ΔCt	0.102949	0.0567199
	Relative expression of TMEM106A		1	0.726986			Relative expression of TMEM106A		1	0.550953
			1	0.726986					1	0.550953
	293ASCARB2 Cell			Vero Cell
	Ctrl	106A-shRNA		Ctrl	106A-shRNA
1st	1	0.529732		1	0.408007
2nd	1	0.426317		1	0.838956
3rd	1	0.726986		1	0.550953

## Sheet: Fig.1(F) 
EV71 2C mRNA level in the cells where TMEM106A expression was knocked down by shRNA. The GFP-positive cells sorted 24 h after transfection and stimulated with IFN-α2b for 12 h were infected with EV71 (MOI=0.1). 12 h post-infection, viral RNA level was quantified by RT-qPCR.
1st	293ASCARB2 Cell					1st	Vero Cell
			pCtrl	p106A-shRNA					pCtrl	p106A-shRNA
	EV71-2C	1	30.18	29.93			EV71-2C	1	29.74	30.11
		2	29.8	29.31				2	29.72	29.57
		3	29.33	27.63				3	30.23	27.46
		mean of Ct	29.77	28.9567				mean of Ct	29.8967	29.0467
	GAPDH	1	25.95	25.95			GAPDH	1	30.72	31.01
		2	25.88	25.93				2	30.91	30.79
		3	25.82	25.87				3	30.91	30.8
		mean of Ct	25.8833	25.9167				mean of Ct	30.8467	30.8667
	Expression of EV71-2C	ΔCt	3.88667	3.04			Expression of EV71-2C	ΔCt	-0.95	-1.82
		2^-ΔCt	0.0676078	0.121582				2^-ΔCt	1.93187	3.53081
	Relative expression of EV71-2C		1	1.79834			Relative expression of EV71-2C		1	1.82766
2nd	293ASCARB2 Cell					2nd	Vero Cell
			pCtrl	p106A-shRNA					pCtrl	p106A-shRNA
	EV71-2C	1	30.46				EV71-2C	1	29.58	28.9
		2	28.54	28.21				2	29.69	28.76
		3	29.1	28.41				3	29.51	28.5
		mean of Ct	29.3667	28.31				mean of Ct	29.5933	28.72
	GAPDH	1	25.87	25.91			GAPDH	1	25.91	25.16
		2	26.01	25.96				2	25.97	25.17
		3	25.91	25.93				3	25.94
		mean of Ct	25.93	25.9333				mean of Ct	25.94	25.165
	Expression of EV71-2C	ΔCt	3.43667	2.37667			Expression of EV71-2C	ΔCt	3.65333	3.555
		2^-ΔCt	0.092355	0.192554				2^-ΔCt	0.0794762	0.0850821
	Relative expression of EV71-2C		1	2.08493			Relative expression of EV71-2C		1	1.07054
3rd	293ASCARB2 Cell					3rd	Vero Cell
			pCtrl	p106A-shRNA					pCtrl	p106A-shRNA
	EV71-2C	1	13.75	13.07			EV71-2C	1	21.72	20.54
		2	13.72	13.19				2	21.73	20.6
		3	13.69	13.07				3	21.81	20.57
		mean of Ct	13.72	13.11				mean of Ct	21.7533	20.57
	GAPDH	1	20.08	20.32			GAPDH	1	20.69	20.33
		2	20.11	20.36				2	20.67
		3	20.12	20.29				3	20.69	20.28
		mean of Ct	20.1033	20.325				mean of Ct	20.6833	20.305
	Expression of EV71-2C	ΔCt	-6.38333	-7.215			Expression of EV71-2C	ΔCt	1.07	0.265
		2^-ΔCt	83.4785	148.57				2^-ΔCt	0.476319	0.832199
	Relative expression of EV71-2C		1	1.77974			Relative expression of EV71-2C		1	1.74715
		293ASCARB2 Cell			Vero Cell
		Ctrl	106A-shRNA		Ctrl	106A-shRNA
	1st	1	1.79834		1	1.82766
	2nd	1	2.08493		1	1.07054
	3rd	1	1.77974		1	1.74715

## Sheet: Fig.2(A)-EV71 TCID50
Calculation of TCID50 ：Reed–Muench Method
Proportionate distance (PD)=（%positive above 50% - 50% ）/ （%positive above 50% - %positive below 50%）
1st
293ASCARB2								TMEM106A
	virus dilution	CPE positive units	CPE negative units	total CPE positive units（A)	total CPE negative units(B)	Infective rate A/(A+B)			virus dilution	CPE positive units	CPE negative units	total CPE positive units（A)	total CPE negative units(B)	Infective rate A/(A+B)
EV71 24h	10^-4	6	0	17	0	1		EV71 24h	10^-1	6	2	10	2	0.833333
	10^-6	4	2	11	2	0.846154			10^-2	2	6	4	8	0.333333
	10^-8	4	2	7	4	0.636364			10^-3	2	6	2	10	0.166667
	10^-10	2	4	3	8	0.272727
	10^-12	1	5	1	13	0.0714286
	PD	0.378378							PD	0.66
	lgTCID50	-8.75676							lgTCID50	-1.66
	LgTCID50/mL	9.76							LgTCID50/mL	2.66
	virus dilution	CPE positive units	CPE negative units	total CPE positive units（A)	total CPE negative units(B)	Infective rate A/(A+B)			virus dilution	CPE positive units	CPE negative units	total CPE positive units（A)	total CPE negative units(B)	Infective rate A/(A+B)
EV71 36h	10^-26	8	0	17	0	1		EV71 36h	10^-5	6	2	16	2	0.888889
	10^-28	5	3	9	3	0.75			10^-6	6	2	10	4	0.714286
	10^-30	4	4	4	7	0.363636			10^-7	4	4	4	8	0.333333
	10^-32	0	8	0	15	0			10^-8	0	8	0	16	0
	10^-34	0	8	0	23	0
	PD	0.641026							PD	0.552632
	lgTCID50	-29.2821							lgTCID50	-6.55263
	LgTCID50/mL	30.28							LgTCID50/mL	7.55
	virus dilution	CPE positive units	CPE negative units	total CPE positive units（A)	total CPE negative units(B)	Infective rate A/(A+B)			virus dilution	CPE positive units	CPE negative units	total CPE positive units（A)	total CPE negative units(B)	Infective rate A/(A+B)
EV71 48h	10^-38	7	1	19	1	0.95		EV71 48h	10^-12	8	0	17	0	1
	10^-40	6	2	12	3	0.8			10^-14	5	3	9	3	0.75
	10^-42	4	4	6	7	0.461538			10^-16	4	4	4	7	0.363636
	10^-44	2	6	2	13	0.133333			10^-18	0	8	0	15	0
	10^-46	0	8	0	21	0			10^-20	0	8	0	23	0
	PD	0.882353							PD	0.641026
	lgTCID50	-41.7647							lgTCID50	-15.2821
	LgTCID50/mL	42.76							LgTCID50/mL	16.28
	virus dilution	CPE positive units	CPE negative units	total CPE positive units（A)	total CPE negative units(B)	Infective rate A/(A+B)			virus dilution	CPE positive units	CPE negative units	total CPE positive units（A)	total CPE negative units(B)	Infective rate A/(A+B)
EV71 60h	10^-68	8	0	36	0	1		EV71 60h	10^-16	8	0	22	0	1
	10^-70	8	0	28	0	1			10^-18	4	4	14	4	0.777778
	10^-72	8	0	20	0	1			10^-20	4	4	10	8	0.555556
	10^-74	6	2	12	2	0.857143			10^-22	4	4	6	12	0.333333
	10^-74	6	2	6	4	0.6			10^-24	2	6	2	18	0.1
	10^-76	0	8	0	12	0
	PD	0.166667							PD	0.26087
	lgTCID50	-74.3333							lgTCID50	-20.5217
	LgTCID50/mL	75.33							LgTCID50/mL	21.522
2nd
293ASCARB2								TMEM106A
	virus dilution	CPE positive units	CPE negative units	total CPE positive units（A)	total CPE negative units(B)	Infective rate A/(A+B)			virus dilution	CPE positive units	CPE negative units	total CPE positive units（A)	total CPE negative units(B)	Infective rate A/(A+B)
EV71 24h	10^-8	8	0	32	0	1		EV71 24h	10^-1	4	4	8	4	0.666667
	10^-10	6	2	24	2	0.923077			10^-2	4	4	4	8	0.333333
	10^-12	6	2	18	4	0.818182			10^-3	0	8	0	16	0
	10^-14	6	2	12	6	0.666667
	10^-16	6	2	6	8	0.428571
	PD	0.708333							PD	0.5
	lgTCID50	-15.4167							lgTCID50	-1.5
	LgTCID50/mL	16.42							LgTCID50/mL	2.5
	virus dilution	CPE positive units	CPE negative units	total CPE positive units（A)	total CPE negative units(B)	Infective rate A/(A+B)			virus dilution	CPE positive units	CPE negative units	total CPE positive units（A)	total CPE negative units(B)	Infective rate A/(A+B)
EV71 36h	10^-8	8	0	32	0	1		EV71 24h	10^-1	4	4	8	4	0.666667
	10^-32	6	2	10	2	0.833333			10^-2	0	8	0	10	0
	10^-34	4	4	4	6	0.4			10^-3	0	8	0	10	0
	10^-36	0	8	0	14	0
	10^-38	0	8	0	22	0
	PD	0.581395							PD	0.333333
	lgTCID50	-33.1628							lgTCID50	-1.33333
	LgTCID50/mL	34.162							LgTCID50/mL	2.33
	virus dilution	CPE positive units	CPE negative units	total CPE positive units（A)	total CPE negative units(B)	Infective rate A/(A+B)			virus dilution	CPE positive units	CPE negative units	total CPE positive units（A)	total CPE negative units(B)	Infective rate A/(A+B)
EV71 48h	10^-8	8	0	32	0	1		EV71 24h	10^-1	4	4	8	4	0.666667
	10^-46	6	2	14	4	0.777778			10^-12	8	0	10	0	1
	10^-48	6	2	8	6	0.571429			10^-14	2	6	2	6	0.25
	10^-50	2	6	2	12	0.142857			10^-16	0	8	0	14	0
	10^-52	0	8	0	20	0			10^-18	0	8	0	22	0
	PD	0.162791							PD	0.666667
	lgTCID50	-48.3256							lgTCID50	-13.3333
	LgTCID50/mL	49.32							LgTCID50/mL	14.33
	virus dilution	CPE positive units	CPE negative units	total CPE positive units（A)	total CPE negative units(B)	Infective rate A/(A+B)			virus dilution	CPE positive units	CPE negative units	total CPE positive units（A)	total CPE negative units(B)	Infective rate A/(A+B)
EV71 60h	10^-8	8	0	32	0	1		EV71 24h	10^-1	4	4	8	4	0.666667
	10^-63	8	0	14	0	1			10^-12	8	0	8	0	1
	10^-65	4	4	6	4	0.6			10^-14	0	8	0	8	0
	10^-67	2	6	2	10	0.166667			10^-16	0	8	0	16	0
	10^-69	0	8	0	18	0			10^-18	0	8	0	24	0
	PD	0.232558							PD	0.5
	lgTCID50	-65.4651							lgTCID50	-13
	LgTCID50/mL	66.466							LgTCID50/mL	14
TCID50/mL	Ctrl		TMEM106A
	1st	2nd	1st	2nd
24h	9.76	16.42	2.66	2.5
36h	30.28	34.16	7.55	2.33
48h	42.76	49.32	16.28	14.36
60h	75.33	66.466	21.52	14

## Sheet: Fig.2(B) CVA16 TCID50
1st
293ASCARB2								TMEM106A
	virus dilution	CPE positive units	CPE negative units	total CPE positive units（A)	total CPE negative units(B)	Infective rate A/(A+B)			virus dilution	CPE positive units	CPE negative units	total CPE positive units（A)	total CPE negative units(B)	Infective rate A/(A+B)
CVA16 24h	10^-7	8	0	19	0	1		CVA16 24h	10^-2	8	0	16	0	1
	10^-9	6	2	11	2	0.846154			10^-3	8	0	8	0	1
	10^-11	4	4	5	6	0.454545			10^-4	0	8	0	8	0
	10^-13	1	7	1	13	0.0714286			10^-5	0	8	0	16	0
	10^-15	0	0	1	13	0.0714286
	PD	0.875							PD	0.5
	lgTCID50	-10.75							lgTCID50	-3.5
	LgTCID50/mL	11.75							LgTCID50/mL	4.5
	virus dilution	CPE positive units	CPE negative units	total CPE positive units（A)	total CPE negative units(B)	Infective rate A/(A+B)			virus dilution	CPE positive units	CPE negative units	total CPE positive units（A)	total CPE negative units(B)	Infective rate A/(A+B)
CVA16 36h	10^-36	7	1	17	1	0.944444		CVA16 36h	10^-6	7	1	17	1	0.944444
	10^-38	6	6	10	7	0.588235			10^-7	6	2	5	1	0.833333
	10^-40	4	4	4	11	0.266667			10^-8	4	4	2	3	0.4
	10^-42	0	8	0	19	0			10^-9	0	8	0	7	0
	10^-44	0	8	0	23	0			10^-10	0	8	0	15	0
	PD	0.641026							PD	0.767442
	lgTCID50	-39.2821							lgTCID50	-7.76744
	LgTCID50/mL	40.282							LgTCID50/mL	8.77
	virus dilution	CPE positive units	CPE negative units	total CPE positive units（A)	total CPE negative units(B)	Infective rate A/(A+B)			virus dilution	CPE positive units	CPE negative units	total CPE positive units（A)	total CPE negative units(B)	Infective rate A/(A+B)
CVA16 48h	10^-56	7	1	14	1	0.933333		CVA16 48h	10^-13	8	0	24	0	1
	10^-58	6	2	7	3	0.7			10^-14	8	0	16	0	1
	10^-60	1	7	1	10	0.0909091			10^-15	8	0	8	0	1
	10^-62	0	8	0	18	0			10^-16	0	8	0	8	0
	10^-64	0	8	0	26	0			10^-17	0	8	0	16	0
	PD	0.327869							PD	0.5
	lgTCID50	-58.6557							lgTCID50	-16
	LgTCID50/mL	59.655							LgTCID50/mL	16.5
	virus dilution	CPE positive units	CPE negative units	total CPE positive units（A)	total CPE negative units(B)	Infective rate A/(A+B)			virus dilution	CPE positive units	CPE negative units	total CPE positive units（A)	total CPE negative units(B)	Infective rate A/(A+B)
CVA16 60h	10^-68	8	0	35	0	1		CVA16 60h	10^-22	8	0	22	0	1
	10^-70	8	0	27	0	1			10^-24	8	0	14	0	1
	10^-72	8	0	15	0	1			10^-26	4	4	6	4	0.6
	10^-74	6	2	7	2	0.777778			10^-28	2	6	2	10	0.166667
	10^-76	1	7	1	9	0.1			10^-30	0	8	0	18	0
	10^-78	0	8	0	17	0
	PD	0.411765							PD	0.232558
	lgTCID50	-74.8235							lgTCID50	-26.4651
	LgTCID50/mL	75.825							LgTCID50/mL	27.465
2nd
293ASCARB2								TMEM106A
	virus dilution	CPE positive units	CPE negative units	total CPE positive units（A)	total CPE negative units(B)	Infective rate A/(A+B)			virus dilution	CPE positive units	CPE negative units	total CPE positive units（A)	total CPE negative units(B)	Infective rate A/(A+B)
CVA16 24h	10^-12	8	0	24	0	1		CVA16 24h	10^-1	8	0	20	0	1
	10^-14	8	0	16	0	1			10^-2	8	0	12	0	1
	10^-16	4	4	8	4	0.666667			10^-3	4	4	4	4	0.5
	10^-18	4	4	4	8	0.333333			10^-4	0	8	0	12	0
	10^-20	0	8	6	16	0.272727
	PD	0.5							PD	0.5
	lgTCID50	-17							lgTCID50	-2.5
	LgTCID50/mL	18							LgTCID50/mL	3.5
	virus dilution	CPE positive units	CPE negative units	total CPE positive units（A)	total CPE negative units(B)	Infective rate A/(A+B)			virus dilution	CPE positive units	CPE negative units	total CPE positive units（A)	total CPE negative units(B)	Infective rate A/(A+B)
CVA16 36h	10^-29	8	0	20	0	1		CVA16 36h	10^-5	6	2	17	2	0.894737
	10^-31	6	2	12	2	0.857143			10^-6	6	2	16	4	0.8
	10^-33	6	2	6	4	0.6			10^-7	6	2	10	6	0.625
	10^-35	0	8	0	14	0			10^-8	4	4	4	10	0.285714
	10^-37	0	8	0	22	0
	PD	0.166667							PD	0.382353
	lgTCID50	-33.3333							lgTCID50	-7.38235
	LgTCID50/mL	34.333							LgTCID50/mL	8.382
	virus dilution	CPE positive units	CPE negative units	total CPE positive units（A)	total CPE negative units(B)	Infective rate A/(A+B)			virus dilution	CPE positive units	CPE negative units	total CPE positive units（A)	total CPE negative units(B)	Infective rate A/(A+B)
CVA16 48h	10^-45	6	2	19	2	0.904762		CVA16 48h	10^-9	8	0	24	0	1
	10^-47	6	2	13	4	0.764706			10^-10	8	0	16	0	1
	10^-49	6	2	7	6	0.538462			10^-11	8	0	8	0	1
	10^-51	1	7	1	13	0.0714286			10^-12	0	8	0	8	0
	10^-53	0	8	0	21	0			10^-13	0	8	0	16	0
	PD	0.0851064							PD	0.5
	lgTCID50	-49.1702							lgTCID50	-11.5
	LgTCID50/mL	50.17							LgTCID50/mL	12.5
	virus dilution	CPE positive units	CPE negative units	total CPE positive units（A)	total CPE negative units(B)	Infective rate A/(A+B)			virus dilution	CPE positive units	CPE negative units	total CPE positive units（A)	total CPE negative units(B)	Infective rate A/(A+B)
CVA16 60h	10^-61	8	0	20	0	1		CVA16 60h	10^-20	8	0	32	0	1
	10^-63	6	2	12	2	0.857143			10^-22	6	2	24	2	0.923077
	10^-65	6	2	6	4	0.6			10^-24	6	2	18	4	0.818182
	10^-67	0	8	0	14	0			10^-26	6	2	12	6	0.666667
	10^-69	0	8	0	22	0			10^-28	6	2	6	8	0.428571
	PD	0.166667							PD	0.708333
	lgTCID50	-65.3333							lgTCID50	-27.4167
	LgTCID50/mL	66.333							LgTCID50/mL	28.4167
	Ctrl		TMEM106A
	1st	2nd	1st	2nd
24h	11.75	18	4.5	3.5
36h	40.282	34.333	8.77	8.382
48h	59.655	50.17	16.5	12.5
60h	75.825	66.333	27.465	28.4167

## Sheet: Fig.2 (C) CVA10 TCID50
1st
293ASCARB2								TMEM106A
	virus dilution	CPE positive units	CPE negative units	total CPE positive units（A)	total CPE negative units(B)	Infective rate A/(A+B)			virus dilution	CPE positive units	CPE negative units	total CPE positive units（A)	total CPE negative units(B)	Infective rate A/(A+B)
CVA10 24h	10^-2	6	0	7	0	1		CVA10 24h	10^-2	8	0	20	0	1
	10^-4	0	6	1	6	0.142857			10^-4	6	2	12	2	0.86
	10^-6	1	5	1	11	0.0833333			10^-6	2	6	6	8	0.43
									10^-8	2	6	4	14	0.22
									10^-10	2	6	2	20	0.09
									10^-12	0	8	0	28	0
	PD	0.581395							PD	0.837209
	lgTCID50	-3.16279							lgTCID50	-5.67442
	LgTCID50/mL	4.162							LgTCID50/mL	6.674
	virus dilution	CPE positive units	CPE negative units	total CPE positive units（A)	total CPE negative units(B)	Infective rate A/(A+B)			virus dilution	CPE positive units	CPE negative units	total CPE positive units（A)	total CPE negative units(B)	Infective rate A/(A+B)
CVA10 36h	10^-16	6	2	8	2	0.8		CVA10 36h	10^-8	4	4	18	4	0.82
	10^-18	2	6	2	8	0.2			10^-10	4	4	14	8	0.64
	10^-20	0	8	0	16	0			10^-12	4	4	10	12	0.45
									10^-14	4	4	6	16	0.27
									10^-16	2	6	2	22	0.08
									10^-18	0	8	0	30	0
	PD	0.5							PD	0.736842
	lgTCID50	-17							lgTCID50	-11.4737
	LgTCID50/mL	18							LgTCID50/mL	12.473
	virus dilution	CPE positive units	CPE negative units	total CPE positive units（A)	total CPE negative units(B)	Infective rate A/(A+B)			virus dilution	CPE positive units	CPE negative units	total CPE positive units（A)	total CPE negative units(B)	Infective rate A/(A+B)
CVA10 48h	10^-28	8	0	20	0	1		CVA10 48h	10^-27	8	0	32	0	1
	10^-30	4	4	12	4	0.75			10^-29	6	2	24	2	0.923077
	10^-32	4	4	8	8	0.5			10^-31	6	2	18	4	0.818182
	10^-34	4	4	4	12	0.25			10^-33	6	2	12	6	0.666667
	10^-36	0	8	0	20	0			10^-35	6	2	6	8	0.428571
	PD	0.5							PD	0.708333
	lgTCID50	-31							lgTCID50	-34.4167
	LgTCID50/mL	32							LgTCID50/mL	35.41
	virus dilution	CPE positive units	CPE negative units	total CPE positive units（A)	total CPE negative units(B)	Infective rate A/(A+B)			virus dilution	CPE positive units	CPE negative units	total CPE positive units（A)	total CPE negative units(B)	Infective rate A/(A+B)
CVA10 60h	10^-57	7	1	15	1	0.9375		CVA10 60h	10^-60	8	0	22	0	1
	10^-59	6	2	8	3	0.727273			10^-62	8	0	14	0	1
	10^-61	1	7	2	10	0.166667			10^-64	4	4	6	4	0.6
	10^-63	1	7	1	17	0.0555556			10^-66	2	6	2	10	0.166667
	10^-65	0	8	0	25	0			10^-68	0	8	0	18	0
	PD	0.410714							PD	0.232558
	lgTCID50	-59.8214							lgTCID50	-64.4651
	LgTCID50/mL	59.821							LgTCID50/mL	65.465
2nd
293ASCARB2								TMEM106A
	virus dilution	CPE positive units	CPE negative units	total CPE positive units（A)	total CPE negative units(B)	Infective rate A/(A+B)			virus dilution	CPE positive units	CPE negative units	total CPE positive units（A)	total CPE negative units(B)	Infective rate A/(A+B)
CVA10 24h	10^-1	8	0	8	0	1		CVA10 24h	10^-2	8	0	10	0	1
	10^-3	4	4	4	4	0.5			10^-4	2	6	2	6	0.25
	10^-5	0	8	0	8	0			10^-6	0	8	0	14	0
	PD	0.5							PD	0.666667
	lgTCID50	-2							lgTCID50	-3.33333
	LgTCID50/mL	3							LgTCID50/mL	4.3
	virus dilution	CPE positive units	CPE negative units	total CPE positive units（A)	total CPE negative units(B)	Infective rate A/(A+B)			virus dilution	CPE positive units	CPE negative units	total CPE positive units（A)	total CPE negative units(B)	Infective rate A/(A+B)
CVA10 36h	10^-23	7	1	13	1	0.928571		CVA10 36h	10^-10	8	0	20	0	1
	10^-25	4	4	6	5	0.545455			10^-12	8	0	12	0	1
	10^-27	2	6	2	11	0.153846			10^-14	2	6	4	6	0.4
	10^-29	0	8	0	19	0			10^-16	2	6	2	12	0.14
									10^-18	0	8	0	20	0
	PD	0.125							PD	0.833333
	lgTCID50	-25.25							lgTCID50	-13.6667
	LgTCID50/mL	26.25							LgTCID50/mL	14.667
	virus dilution	CPE positive units	CPE negative units	total CPE positive units（A)	total CPE negative units(B)	Infective rate A/(A+B)			virus dilution	CPE positive units	CPE negative units	total CPE positive units（A)	total CPE negative units(B)	Infective rate A/(A+B)
CVA10 48h	10^-36	8	0	16	0	1		CVA10 48h	10^-34	8	0	24	0	1
	10^-38	4	4	8	4	0.666667			10^-36	8	0	16	0	1
	10^-40	4	4	4	8	0.333333			10^-38	8	0	8	0	1
	10^-42	0	8	0	16	0			10^-40	0	8	0	8	0
	PD	0.5							PD	0.5
	lgTCID50	-39							lgTCID50	-39
	LgTCID50/mL	40							LgTCID50/mL	40
	virus dilution	CPE positive units	CPE negative units	total CPE positive units（A)	total CPE negative units(B)	Infective rate A/(A+B)			virus dilution	CPE positive units	CPE negative units	total CPE positive units（A)	total CPE negative units(B)	Infective rate A/(A+B)
CVA10 60h	10^-61	8	0	21	0	1		CVA10 60h	10^-54	8	0	24	0	1
	10^-63	6	2	13	2	0.866667			10^-56	8	0	16	0	1
	10^-65	6	2	7	4	0.636364			10^-58	8	0	8	0	1
	10^-67	1	7	1	11	0.0833333			10^-60	0	8	0	8	0
	10^-69	0	8	0	19	0			10^-62	0	8	0	16	0
	PD	0.25							PD	0.5
	lgTCID50	-65.5							lgTCID50	-59
	LgTCID50/mL	66.5							LgTCID50/mL	60
	293ASCARB2		293ASCARB2-106A
	1st	2nd	1st	2nd
24h	4.162	3	6.674	4.3
36h	18	26.25	12.473	14.667
48h	32	40	35.41	40
60h	59.821	66.5	65.465	60

## Sheet: Fig.2(D) 
1st			pPSGL1-mcherry		pSCARB2-mcherry					pPSGL1-mcherry		pSCARB2-mcherry
			TMEM106A--	TMEM106A+	TMEM106A--	TMEM106A+				TMEM106A--	TMEM106A+	TMEM106A--	TMEM106A+
	% of GFP positive cell	1	0.03	0.022	0.17	0.1		% of RFP positive cell	1	2.53	3.38	3.76	5.37
	% Relative replication		100	73.3333	100	58.8235		% Relative replication		100	133.597	100	142.819
										2351	2054	716	654
2nd			pPSGL1-mcherry		pSCARB2-mcherry					pPSGL1-mcherry		pSCARB2-mcherry
			TMEM106A--	TMEM106A+	TMEM106A--	TMEM106A+				TMEM106A--	TMEM106A+	TMEM106A--	TMEM106A+
	% of GFP positive cell	2	0.18	0.18	0.42	0.19		% of RFP positive cell	2	11	12.1	4.84	4.73
	% Relative replication		100	100	100	45.2381		% Relative replication		100	110	100	97.7273
										2060	1965	864	968
3rd			pPSGL1-mcherry		pSCARB2-mcherry					pPSGL1-mcherry		pSCARB2-mcherry
			TMEM106A--	TMEM106A+	TMEM106A--	TMEM106A+				TMEM106A--	TMEM106A+	TMEM106A--	TMEM106A+
	% of GFP positive cell	2	0.35	0.33	0.17	0.11		% of RFP positive cell	2	12.8	13.7	5.9	6.43
	% Relative replication		100	94.2857	100	64.7059		% Relative replication		100	107.031	100	108.983
										2375	2549	719	673
	TMEM106A-			TMEM106A+
pPSGL1	100	100	100	73.33	100	91.2
pSCARB2	100	100	100	58.82	45.2	64.7

## Sheet: Fig.3(C)
	Ctrl				TMEM106A
	9h	12h	18h	24h	9h	12h	18h	24h
1	4	10	30	28	2	10	14	17
2	4	12	20	25	2	5	21	21
3	4	10	24	29	2	11	19	18
4	4	9	30	30	3	8	12	18
5	4	11	20	28	2	10	8	17
6	4	10	37	25	2	5	14	21
7	4	12	26	29	2	11	21	18
8	4	10	30	30	2	11	19	18
9	0	13	28	28	4	10	14	20
10	4	10	24	25	2	5	21	19
11	4	12	18	29	0	10	19	17
12	4	10	23	30	2	5	6	21
13	0	10	36	28	2	5	12	18
14	4	12	25	25	2	11	20	22
15	4	10	24	29	1	11	28	17
16	0	15	25	30	2	10	14	17
17	4	8	24	28	2	5	21	21
18	0	10	30	25	2	0	19	18
19	4	12	28	28	0	0	25	20
20	4	10	26	25	2	10	21	22
21	4	6	30	29	2	5	14	24
22	4	10	16	22	2	11	21	17
23	3	12	14	28	0	11	19	21
24	0	10	28	25	2	10	21	18
25	4	10	26	27	2	9	20	16
26	4	13	24	30	0	10	14	17
27	5	12	22	28	2	5	21	19		result of two-way anova analysis
28	0	10	28	25	2	11	19	19
29	4	12	39	28	0	11	21	17		Compare each cell mean with the other cell mean in that row
30	0	10	20	25	2	10	8	17
31	4	12	24	29	2	8	20	21		Number of families	1
32	4	11	19	24	2	0	12	18		Number of comparisons per family	4
33	4	10	22	28	0	6	10	20		Alpha	0.05
34	4	10	26	24	2	5	13	17
35	4	12	30	29	2	10	8	21		Bonferroni's multiple comparisons test	Mean Diff.	95.00% CI of diff.	Significant?	Summary	Adjusted P Value
36	4	10	20	25	2	5	26	18
37	4	9	24	29	2	11	14	15		ctrl - 106a
38	6	10	23	29	2	11	25	17		9h	1.68	1.047 to 2.313	Yes	****	<0.0001
39	4	12	20	32	2	10	19	21		12h	2.06	0.6772 to 3.443	Yes	**	0.0012
40	4	10	18	30	2	10	24	18		18h	6.68	3.877 to 9.483	Yes	****	<0.0001
41	4	12	33	30	2	12	26	21		24h	8.74	7.577 to 9.903	Yes	****	<0.0001
42	4	10	20	29	2	14	30	17
43	4	12	24	30	0	10	18	21
44	4	10	22	25	2	5	27	18
45	4	11	18	29	2	11	14	18
46	4	12	30	28	2	11	21	17
47	4	10	16	24	2	10	19	21
48	4	9	24	25	0	18	19	18
49	0	12	26	29	2	9	20	17
50	4	10	20	20	2	10	9	13
mean	3.4	10.7	24.68	27.38	1.72	8.64	18	18.64

[truncated: 3 more sheets: Fig.3(E), Fig.4 (A), Fig.5(B)]
